# Supplementary material for: Enhanced numeracy skills following team-based learning in United States pharmacy students: a longitudinal cohort study
Source: J Educ Eval Health Prof. 2022 Oct 27;19:29. doi: 10.3352/jeehp.2022.19.29 (PMC9811131; doi:10.3352/jeehp.2022.19.29)
Supplement: Supplementary file 1 [file jeehp-19-29-dataset1.xlsx]

## Sheet: HSRTN
Random ID	Cohort	OVERALL: P1	Percentile: P1	Analysis: P1	Interpretation: P1	Inference: P1	Evaluation: P1	Explanation: P1	Induction: P1	Deduction: P1	Numeracy: P1	Percent Answered: P1	Minutes on test: P1	OVERALL: P2	Percentile: P2	Analysis: P2	Interpretation: P2	Inference: P2	Evaluation: P2	Explanation: P2	Induction: P2	Deduction: P2	Numeracy: P2	Percent Answered: P2	Minutes on test: P2
1000002	2019	83	53	82	72	88	72	91	94	75	75	1	48	85	60	82	78	88	72	91	88	84	75	1	53
1000004	2019	64	2	68	61	63	67	82	71	53	58	0.82	55	71	10	77	61	75	72	91	79	59	63	1	55
1000005	2019	85	60	86	89	88	72	95	85	84	92	1	52	83	53	86	78	84	67	95	91	75	79	1	53
1000007	2019	79	32	73	78	84	67	82	79	75	63	0.95	55	80	38	77	83	88	72	91	85	81	79	1	37
1000008	2019	68	5	59	72	66	61	82	74	69	71	1	56	76	21	68	67	75	61	73	82	66	63	1	54
1000011	2019	88	76	91	83	81	78	77	82	91	75	0.97	55	88	76	86	83	84	78	91	91	88	83	1	53
1000012	2019	67	4	68	67	63	61	64	62	72	54	0.89	55	77	26	82	94	88	78	91	76	75	79	1	55
1000013	2019	73	13	73	67	66	67	86	76	72	71	1	55	77	26	68	78	81	72	77	82	75	79	1	50
1000014	2019	71	10	68	67	63	67	82	74	72	67	1	47	76	21	68	72	72	83	77	85	69	75	1	54
1000015	2019	88	76	95	78	88	61	77	82	94	75	1	48	86	69	95	72	81	61	91	82	94	71	1	47
1000019	2019	80	38	77	61	75	78	77	85	78	63	1	55	85	60	82	72	81	72	82	91	75	71	1	54
1000021	2019	86	69	86	67	78	83	77	94	78	71	1	25	85	60	77	67	81	89	73	88	81	71	1	45
1000026	2019	83	53	86	67	78	67	91	88	75	67	0.92	55	83	53	91	67	84	67	95	88	78	75	1	55
1000027	2019	91	90	82	89	91	78	86	94	94	88	1	52	92	95	95	89	94	89	95	97	91	92	1	46
1000029	2019	79	32	77	89	91	67	86	82	81	88	1	53	85	60	86	83	84	67	91	85	88	83	1	53
1000030	2019	83	53	86	72	84	72	82	85	88	79	1	51	82	46	82	78	81	67	95	88	78	79	1	47
1000032	2019	77	26	73	67	75	83	73	85	66	63	1	42	83	53	86	89	84	72	82	82	84	79	1	40
1000033	2019	85	60	82	78	84	67	86	91	81	75	1	55	89	83	86	83	91	72	86	88	91	79	1	55
1000035	2019	83	53	82	78	81	72	91	91	81	79	1	40	85	60	82	89	91	78	77	85	91	83	1	43
1000036	2019	83	53	77	89	88	78	91	91	78	88	1	37	92	95	95	94	91	83	91	91	94	83	1	55
1000037	2019	79	32	82	83	81	67	77	76	78	71	0.89	55	83	53	86	83	81	67	91	82	84	79	1	55
1000039	2019	83	53	77	89	88	72	95	88	84	88	1	44	86	69	95	78	84	67	91	85	91	83	1
1000043	2019	68	5	68	61	72	67	59	71	63	63	1	56	79	32	77	67	75	72	68	76	78	63	1	55
1000046	2019	82	46	82	72	81	67	86	85	75	67	1	56	91	90	91	83	84	72	95	94	88	83	1	53
1000047	2019	79	32	77	78	84	61	77	79	78	71	1	50	79	32	82	94	88	72	73	76	81	88	1	51
1000050	2019	71	10	73	78	84	61	73	76	66	67	1	56	74	16	82	72	78	72	64	74	75	71	1	52
1000051	2019	74	16	77	78	75	56	86	76	69	67	1	48	82	46	95	72	78	67	86	82	78	75	1	54
1000058	2019	88	76	86	83	88	78	91	88	88	83	1	55	91	90	95	89	91	89	100	94	91	92	1	49
1000060	2019	74	16	77	56	66	67	82	79	63	54	1	55	79	32	73	83	72	72	86	79	81	75	1	55
1000061	2019	83	53	91	61	72	72	82	85	78	63	1	55	89	83	86	83	88	78	86	94	91	75	1	54
1000067	2019	80	38	82	72	72	61	82	82	75	63	1	52	76	21	73	67	72	72	77	82	72	79	1	52
1000069	2019	77	26	86	78	81	61	64	71	81	67	0.74	55	79	32	86	72	81	67	77	82	75	71	1	55
1000072	2019	88	76	86	83	84	78	86	88	94	83	1	54	85	60	82	83	81	78	86	85	88	79	1	52
1000073	2019	91	90	86	89	94	83	95	91	91	83	1	42	91	90	86	83	91	78	86	91	94	83	1	55
1000074	2019	70	7	82	72	78	61	68	68	78	79	1	56	70	7	68	72	75	61	59	71	69	63	1	55
1000075	2019	68	5	59	67	69	67	82	79	56	63	0.89	55	76	21	77	78	75	67	73	76	81	75	1	55
1000077	2019	88	76	95	78	88	78	91	88	88	83	0.97	52	82	46	82	72	78	67	77	85	75	67	1	41
1000078	2019	83	53	82	78	84	61	91	88	84	75	1	55	76	21	77	78	78	61	82	82	72	79	1	45
1000081	2019	88	76	86	89	91	72	86	85	91	83	1	40	91	90	86	83	91	78	91	94	91	79	1	39
1000082	2019	85	60	82	83	88	67	86	85	88	79	1	55	94	97	100	89	94	78	95	91	100	88	1	53
1000083	2019	83	53	77	89	81	78	86	85	88	83	1	52	88	76	82	89	81	83	91	91	88	79	1	44
1000084	2020	82	46	86	78	78	67	86	79	78	75	1	47	83	53	82	72	81	67	91	91	75	75	1	53
1000086	2020	64	2	68	56	63	61	59	65	63	50	0.53	33	74	16	73	61	59	78	73	71	75	58	1	55
1000087	2020	76	21	68	72	75	67	77	79	72	67	1	47	83	53	91	83	88	56	95	82	88	88	1	51
1000088	2020	70	7	77	67	72	61	68	68	72	58	0.66	44	80	38	82	61	75	67	82	85	75	58	1	46
1000089	2020	62	1	59	67	69	50	64	68	56	58	0.97	40	64	2	64	67	63	56	59	68	59	54	1	45
1000090	2020	83	53	91	78	91	67	91	85	78	79	0.84	47	82	46	91	89	94	67	91	82	84	96	1	42
1000091	2020	88	76	91	83	88	72	91	88	91	79	1	47	89	83	100	72	88	67	91	91	91	79	1	35
1000092	2020	64	2	82	61	69	61	59	65	63	71	0.53	47	77	26	73	78	75	67	86	85	72	67	1	55
1000093	2020	79	32	73	67	78	72	73	85	72	58	1	50	73	13	68	56	75	67	77	79	69	58	1	26
1000094	2020	65	3	64	72	66	72	64	68	66	67	1	23	77	26	82	67	69	67	82	76	75	58	1	54
1000096	2020	68	5	68	61	69	61	77	79	56	63	0.68	31	80	38	86	61	81	67	91	88	69	67	1	49
1000097	2020	77	26	77	67	75	67	86	82	78	75	1	51	77	26	77	72	78	72	86	85	72	71	1	46
1000098	2020	83	53	82	78	91	67	86	85	84	79	1	45	83	53	91	78	88	72	100	91	78	83	1	48
1000099	2020	79	32	86	61	72	72	91	82	69	63	0.95	50	85	60	77	83	84	78	86	91	78	79	1	49
1000102	2020	74	16	68	89	78	67	86	82	69	75	1	53	83	53	77	78	81	67	86	91	75	71	1	55
1000103	2020	85	60	86	67	81	67	73	88	81	71	1	54	89	83	100	78	91	67	91	88	94	88	1	54
1000104	2020	73	13	73	67	78	67	77	76	69	67	0.97	46	71	10	68	72	75	61	82	71	75	71	1	53
1000106	2020	64	2	64	61	63	61	59	65	63	58	0.55	44	82	46	86	72	81	72	91	85	81	79	1	51
1000107	2020	85	60	86	72	75	72	91	91	81	75	1	55	91	90	86	89	88	83	95	97	84	83	1	55
1000108	2020	77	26	82	56	75	72	91	82	69	63	1	44	76	21	82	61	75	67	86	82	69	58	1	51
1000110	2020	70	7	68	56	59	78	77	79	59	54	1	42	71	10	68	61	69	72	64	74	66	54	1	43
1000111	2020	62	1	59	67	69	56	50	65	59	54	0.42	29	85	60	91	83	84	83	91	82	88	83	1	49
1000114	2020	82	46	73	72	75	89	82	88	72	71	1	44	85	60	82	78	81	78	82	88	81	79	1	35
1000117	2020	76	21	73	78	75	67	86	85	66	75	0.95	55	79	32	68	83	75	67	91	82	72	71	1	47
1000121	2020	71	10	82	61	78	56	68	71	72	67	1	44	86	69	91	83	84	72	95	85	84	83	1	54
1000123	2020	91	90	100	89	91	83	95	88	94	83	1	47	95	98	95	89	97	94	91	97	94	92	1	48
1000125	2020	86	69	82	89	91	67	82	85	94	79	1	48	89	83	95	83	91	61	86	88	94	83	1	42
1000127	2020	86	69	77	83	81	72	91	88	88	75	1	46	88	76	82	83	88	78	86	94	88	83	1	50
1000128	2020	76	21	77	78	75	67	82	76	75	71	0.74	49	77	26	77	78	81	61	86	79	78	79	1	55
1000129	2020	83	53	82	78	81	61	86	85	78	71	1	42	88	76	86	83	88	67	91	88	91	75	1	49
1000130	2020	76	21	77	67	78	67	86	82	66	67	1	51	85	60	82	72	81	72	82	88	78	67	1	54
1000131	2020	79	32	73	72	78	61	91	85	69	67	0.87	55	88	76	91	89	88	67	91	88	88	83	1	55
1000132	2020	73	13	82	61	75	61	64	74	72	58	0.63	54	82	46	82	72	81	61	82	82	88	71	1	54
1000133	2020	77	26	77	61	69	67	73	76	75	58	0.97	55	82	46	86	78	84	67	82	82	78	75	1	55
1000136	2020	89	83	86	89	88	94	82	88	94	88	1	55	92	95	95	78	91	83	95	97	91	79	1	51
1000137	2020	86	69	91	83	91	67	95	85	91	83	1	38	91	90	95	89	94	78	95	88	94	88	1	36
1000138	2020	76	21	82	78	75	61	77	74	81	83	1	47	83	53	86	72	81	61	86	85	88	75	1	47
1000139	2020	88	76	86	78	88	72	82	88	84	75	1	44	85	60	82	83	91	67	91	88	81	88	1	45
1000140	2020	76	21	77	72	72	67	77	79	75	71	1	47	85	60	91	83	84	67	82	82	88	75	1	55
1000141	2020	74	16	73	72	72	67	77	76	66	67	0.92	55	74	16	82	78	78	61	82	76	72	75	1	42
1000142	2020	76	21	73	78	72	72	82	82	72	71	1	47	83	53	77	67	81	78	77	91	75	71	1	49
1000143	2020	55	1	55	50	59	61	59	59	50	54	0.32	22	82	46	82	72	78	67	77	85	75	75	1	55
1000144	2020	79	32	82	61	69	61	86	85	69	63	0.74	39	86	69	91	72	78	72	91	88	81	75	1	53
1000146	2020	77	26	68	83	81	67	77	79	75	71	1	46	83	53	82	78	81	67	82	82	84	71	1	55
1000147	2020	83	53	82	83	84	72	86	82	91	79	1	42	85	60	86	78	88	72	86	88	88	83	1	42
1000153	2020	79	32	77	72	84	67	77	82	78	71	1	37	86	69	91	83	88	67	86	88	88	79	1	36
1000154	2020	59	1	64	56	63	56	59	62	53	54	0.37	33	79	32	73	78	78	78	77	82	81	75	1	54
1000156	2020	83	53	86	72	84	67	95	88	81	79	1	44	83	53	91	72	84	72	95	85	84	79	1	48
1000159	2020	83	53	86	83	81	72	82	85	81	79	0.92	46	88	76	91	89	84	72	86	85	91	79	1	55
1000161	2020	64	2	68	50	63	56	68	71	56	50	1	44	76	21	77	67	75	78	73	79	75	71	1	55
1000162	2020	74	16	77	61	75	61	86	85	63	67	1	38	80	38	68	89	81	72	91	85	75	71	1	39
1000163	2020	73	13	64	67	72	72	77	79	69	71	1	48	77	26	68	89	81	61	86	79	78	83	1	43
1000166	2020	74	16	73	67	72	72	91	88	59	63	0.92	47	76	21	73	61	75	61	77	82	66	58	1	54
1000167	2020	64	2	64	67	63	56	68	68	63	63	1	51	70	7	77	78	66	61	68	65	78	71	1	55
1000168	2020	67	4	64	78	75	61	59	68	66	71	0.82	27	76	21	64	72	75	78	77	85	66	67	1	52
1000169	2020	85	60	86	83	91	67	86	85	91	79	1	49	89	83	86	94	94	72	86	88	94	92	1	44
1000170	2020	77	26	86	67	78	72	77	79	75	71	1	47	77	26	82	72	75	78	73	74	78	71	1	52
1000172	2020	82	46	86	78	84	72	91	85	81	79	1	39	86	69	91	89	94	78	91	91	84	92	1	35
1000175	2020	80	38	86	72	81	72	86	82	81	71	1	39	77	26	68	78	81	67	91	88	69	67	1	31
1000176	2020	71	10	68	61	66	61	77	76	66	58	1	50	74	16	77	72	72	61	86	82	69	67	1	55
1000177	2020	85	60	82	72	81	72	82	82	84	67	0.92	46	85	60	86	78	78	67	91	88	81	75	1	43
1000178	2020	77	26	73	67	72	78	77	85	69	71	1	52	88	76	82	83	81	78	95	97	78	79	1	54
1000182	2020	76	21	68	61	69	67	86	82	66	54	1	41	89	83	91	89	91	72	95	91	91	88	1	55
1000187	2020	79	32	73	78	81	67	82	85	72	67	0.76	41	76	21	73	78	78	72	82	82	72	71	1	36
1000188	2020	80	38	77	78	81	61	91	88	75	83	1	58	79	32	82	78	81	61	91	79	81	79	1	49
1000191	2020	80	38	73	67	75	78	82	91	69	71	1	45	82	46	82	72	78	67	91	91	75	79	1	45
1000010	2019	85	60	91	78	81	61	91	82	84	71	0.97	55	79	32	86	78	88	61	82	82	81	83	0.97	55
1000056	2019	62	1	68	67	69	61	55	65	59	63	0.5	55	61	1	64	61	59	56	64	62	66	67	0.97	55
1000076	2019	64	2	64	72	63	61	68	65	59	58	0.66	56	67	4	68	72	72	56	68	71	63	58	0.97	55
1000079	2019	85	60	86	67	78	72	95	91	81	75	1	54	88	76	86	89	88	72	95	88	88	83	0.97	55
1000135	2020	70	7	77	61	75	67	64	74	66	63	0.66	38	67	4	68	56	66	61	68	76	56	58	0.97	55
1000158	2020	59	1	68	61	59	56	73	62	59	67	1	39	71	10	77	61	75	56	77	76	66	67	0.97	55
1000183	2020	76	21	77	56	72	61	77	76	72	67	0.84	47	73	13	68	61	75	61	73	82	63	71	0.97	50
1000185	2020	86	69	82	83	88	83	95	91	75	79	1	55	83	53	82	83	88	67	91	88	78	79	0.97	55
1000041	2019	70	7	64	61	69	56	73	79	59	58	0.87	55	79	32	82	78	78	72	86	85	69	75	0.95	55
1000068	2019	79	32	82	78	81	61	68	76	84	75	0.97	55	83	53	82	72	84	72	86	88	75	75	0.95	55
1000101	2020	62	1	73	56	72	56	59	62	66	63	1	46	68	5	73	56	66	61	68	71	66	58	0.95	55
1000157	2020	65	3	68	72	69	56	59	62	66	67	0.47	36	83	53	86	83	88	72	73	76	84	71	0.95	55
1000018	2019	91	90	91	83	81	72	91	88	91	75	0.97	56	94	97	95	94	97	83	95	94	91	92	0.92	55
1000023	2019	76	21	77	72	75	67	77	82	75	71	1	53	83	53	95	72	81	67	91	82	81	75	0.92	55
1000048	2019	77	26	82	78	84	78	86	79	72	75	0.76	55	89	83	86	89	91	78	91	88	88	83	0.92	55
1000105	2020	74	16	73	56	72	61	77	85	63	67	0.79	47	83	53	86	67	78	67	86	85	78	63	0.92	55
1000116	2020	80	38	77	78	78	72	86	82	75	75	0.84	47	82	46	82	72	78	78	86	85	75	71	0.92	55
1000152	2020	76	21	77	72	78	67	91	82	66	63	1	56	77	26	82	61	75	67	82	79	72	58	0.92	55
1000022	2019	74	16	73	67	78	78	68	85	63	67	1	47	77	26	86	61	81	67	82	82	69	71	0.89	55
1000031	2019	86	69	86	83	88	78	95	88	84	79	1	52	83	53	91	72	84	67	86	85	78	71	0.89	55
1000085	2020	71	10	82	56	69	61	77	74	66	58	0.71	45	71	10	73	67	72	61	86	79	63	67	0.89	55
1000115	2020	74	16	73	67	69	61	77	76	72	54	0.84	57	80	38	77	67	75	67	86	85	72	71	0.89	55
1000122	2020	77	26	82	67	75	67	82	82	72	67	0.97	35	80	38	82	72	78	67	73	82	78	75	0.89	55
1000124	2020	76	21	86	67	78	61	86	82	69	71	1	47	85	60	95	83	88	67	91	82	84	79	0.89	55
1000112	2020	85	60	86	89	88	83	91	88	84	83	1	44	80	38	95	72	81	61	77	76	84	75	0.87	55
1000118	2020	76	21	68	67	72	67	86	82	66	67	0.79	46	92	95	95	72	84	78	86	91	88	71	0.87	55
1000160	2020	70	7	73	67	75	67	64	71	69	58	0.61	47	76	21	77	67	72	67	77	79	72	67	0.87	55
1000181	2020	74	16	68	67	75	72	73	82	69	75	1	23	85	60	86	78	88	67	86	85	81	75	0.87	55
1000190	2020	71	10	73	67	72	61	77	74	66	67	0.79	37	71	10	73	61	72	61	86	82	56	63	0.87	55
1000001	2019	71	10	73	72	78	67	73	76	66	67	0.74	56	77	26	73	72	81	61	77	82	72	67	0.84	55
1000053	2019	82	46	91	72	81	61	91	82	78	75	0.92	55	82	46	91	72	84	61	86	85	78	75	0.84	55
1000113	2020	74	16	77	67	69	72	73	76	72	67	0.79	45	85	60	86	83	91	72	82	85	84	79	0.84	55
1000145	2020	76	21	86	67	84	61	68	74	78	67	0.74	46	88	76	91	83	94	72	91	91	81	83	0.84	55
1000059	2019	85	60	86	89	88	67	91	85	81	88	0.84	56	88	76	91	78	91	72	91	91	81	79	0.82	55
1000126	2020	85	60	91	72	84	72	86	91	81	79	1	46	74	16	77	67	72	56	86	82	66	71	0.82	55
1000016	2019	86	69	86	78	81	72	86	85	84	71	0.89	55	83	53	82	72	84	61	82	88	78	71	0.79	55
1000017	2019	83	53	82	67	81	78	86	85	75	75	1	55	79	32	82	78	81	67	68	76	78	75	0.79	55
1000071	2019	76	21	73	72	66	67	77	79	75	75	1	56	74	16	73	67	69	67	82	79	69	67	0.79	55
1000150	2020	58	1	59	50	59	61	55	62	53	54	0.63	49	71	10	68	72	75	67	73	76	63	67	0.79	55
1000065	2019	77	26	77	67	84	61	86	88	66	67	0.79	55	79	32	86	61	78	67	91	85	66	67	0.76	55
1000148	2020	67	4	68	67	75	61	68	74	59	58	0.68	55	77	26	77	83	81	67	73	76	75	71	0.76	53
1000165	2020	67	4	68	61	69	67	68	74	59	54	0.63	45	76	21	77	67	69	61	91	79	69	63	0.76	55
1000020	2019	71	10	77	67	81	61	73	76	66	58	0.66	56	76	21	68	67	75	67	82	85	66	58	0.74	56
1000025	2019	73	13	77	67	72	61	86	79	63	67	0.82	55	76	21	77	78	81	72	73	79	72	79	0.74	55
1000049	2019	71	10	68	72	72	72	73	76	63	63	0.92	56	73	13	64	67	75	67	77	82	63	63	0.74	55
1000186	2020	68	5	68	78	75	67	64	68	69	75	0.87	48	70	7	77	56	75	61	82	79	59	63	0.74	55
1000044	2019	79	32	68	78	72	78	91	91	69	71	0.97	55	79	32	77	67	81	67	77	85	72	67	0.71	55
1000164	2020	59	1	59	56	56	61	59	62	56	50	0.45	42	74	16	82	72	75	61	64	68	78	58	0.71	55
1000080	2019	79	32	86	78	81	72	68	74	88	75	1	52	79	32	91	72	84	67	77	79	78	71	0.68	55
1000174	2020	71	10	73	67	75	67	64	71	72	58	0.63	47	70	7	73	72	75	61	73	74	66	63	0.68	55
1000024	2019	82	46	86	78	88	67	86	85	78	79	0.76	55	76	21	82	78	88	72	68	74	75	79	0.66	55
1000120	2020	62	1	64	67	63	61	64	68	56	58	0.53	47	67	4	73	67	69	61	64	71	63	63	0.63	55
1000028	2019	68	5	68	56	66	78	68	76	59	50	1	55	67	4	73	72	75	61	68	71	63	63	0.53	55
1000038	2019	73	13	68	72	78	67	73	76	69	67	0.92	55	68	5	68	67	75	56	68	74	63	63	0.53	55
1000052	2019	58	1	59	50	63	56	50	62	53	50	0.29	56	65	3	73	61	63	56	55	65	66	63	0.47	55
1000045	2019	64	2	68	56	56	67	64	68	59	54	0.63	55	64	2	73	61	66	56	59	68	59	63	0.42	48
